# Supplementary material for: Global burden of subarachnoid hemorrhage among adolescents and young adults aged 15–39 years: A trend analysis study from 1990 to 2021
Source: PLoS One. 2024 Dec 20;19(12):e0316111. doi: 10.1371/journal.pone.0316111 (PMC11661650; doi:10.1371/journal.pone.0316111)
Supplement: S1 Table — (XLS) [file pone.0316111.s001.xls]

## Sheet: Sheet1
S1 table: Joinpoint Analysis of Age-Standardized Rates of AYA Subarachnoid Hemorrhage from 1990 to 2021.
Joinpoint Analysis of Age-Standardized Incidence Rates of AYA Subarachnoid Hemorrhage from 1990 to 2021
sex	start Obs	End Obs	measure	val	lower	upper	P val
Both	1990	2021	AAPC	-0.8	-0.85	-0.75	0
Female	1990	2021	AAPC	-0.966	-1.02	-0.91	0
Male	1990	2021	AAPC	-0.658	-0.7	-0.62	0
Both	1990	1995	APC	-0.22386	-0.300516	-0.147145	0
Both	1995	1998	APC	-1.17007	-1.50918	-0.829786	0
Both	1998	2010	APC	-1.72121	-1.74398	-1.69843	0
Both	2010	2014	APC	-0.64344	-0.814046	-0.472539	0
Both	2014	2019	APC	0.138982	0.0301971	0.247886	0.016
Both	2019	2021	APC	1.2264	0.879066	1.57494	0
Female	1990	1996	APC	-0.370317	-0.453712	-0.286852	0
Female	1996	2002	APC	-1.74665	-1.85543	-1.63774	0
Female	2002	2010	APC	-2.13294	-2.19771	-2.06813	0
Female	2010	2014	APC	-0.8603	-1.10557	-0.614421	0
Female	2014	2019	APC	0.170172	0.0133651	0.327225	0.035
Female	2019	2021	APC	1.29205	0.791477	1.79511	0
Male	1990	1996	APC	-0.249611	-0.320206	-0.178965	0
Male	1996	2009	APC	-1.45474	-1.47914	-1.43033	0
Male	2009	2014	APC	-0.563242	-0.694858	-0.431452	0
Male	2014	2019	APC	0.126541	-0.00598706	0.259246	0.06
Male	2019	2021	APC	1.14398	0.721237	1.5685	0
Joinpoint Analysis of Age-Standardized Prevalence Rates of AYA Subarachnoid Hemorrhage from 1990 to 2021
sex	start Obs	End Obs	measure	val	lower	upper	P val
Both	1990	2021	AAPC	-0.651089	-0.663999	-0.638178	0
Female	1990	2021	AAPC	-0.758803	-0.780118	-0.737484	0
Male	1990	2021	AAPC	-0.541111	-0.549402	-0.53282	0
Both	1990	1999	APC	-0.622916	-0.631614	-0.614217	0
Both	1999	2005	APC	-0.813242	-0.834506	-0.791973	0
Both	2005	2009	APC	-1.22088	-1.26823	-1.17351	0
Both	2009	2012	APC	-0.722012	-0.817161	-0.626771	0
Both	2012	2019	APC	-0.418659	-0.434798	-0.402518	0
Both	2019	2021	APC	0.148943	0.052959	0.245019	0.005
Female	1990	1999	APC	-0.705832	-0.720197	-0.691465	0
Female	1999	2005	APC	-0.946409	-0.981508	-0.911299	0
Female	2005	2009	APC	-1.37697	-1.45509	-1.29878	0
Female	2009	2012	APC	-0.846581	-1.00361	-0.689306	0
Female	2012	2019	APC	-0.514164	-0.540813	-0.487509	0
Female	2019	2021	APC	0.0865658	-0.0719379	0.245321	0.263
Male	1990	2000	APC	-0.546838	-0.551529	-0.542146	0
Male	2000	2005	APC	-0.697469	-0.716496	-0.678438	0
Male	2005	2009	APC	-1.04855	-1.07852	-1.01856	0
Male	2009	2012	APC	-0.597557	-0.657774	-0.537304	0
Male	2012	2019	APC	-0.320291	-0.3305	-0.31008	0
Male	2019	2021	APC	0.211703	0.150996	0.272447	0
Joinpoint Analysis of Age-Standardized Mortality Rates of AYA Subarachnoid Hemorrhage from 1990 to 2021
sex	start Obs	End Obs	measure	val	lower	upper	P val
Both	1990	2021	AAPC	-2.20297	-2.36203	-2.04364	0
Female	1990	2021	AAPC	-2.49442	-2.62752	-2.36114	0
Male	1990	2021	AAPC	-2.02075	-2.19777	-1.8434	0
Both	1990	1994	APC	-1.55551	-2.21858	-0.887949	0
Both	1994	2000	APC	-2.31297	-2.77869	-1.84503	0
Both	2000	2005	APC	-3.68419	-4.33292	-3.03106	0
Both	2005	2021	APC	-1.85598	-1.93638	-1.77552	0
Female	1990	1994	APC	-1.58853	-2.17753	-0.995985	0
Female	1994	2000	APC	-2.54985	-2.96262	-2.13531	0
Female	2000	2006	APC	-4.30523	-4.71057	-3.89816	0
Female	2006	2021	APC	-1.98022	-2.05882	-1.90156	0
Male	1990	2000	APC	-1.92051	-2.12269	-1.71791	0
Male	2000	2004	APC	-3.375	-4.64714	-2.08589	0
Male	2004	2021	APC	-1.75846	-1.84958	-1.66726	0
Joinpoint Analysis of Age-Standardized DALYs Rates of AYA Subarachnoid Hemorrhage from 1990 to 2021
sex	start Obs	End Obs	measure	val	lower	upper	P val
Both	1990	2021	AAPC	-2.02345	-2.1675	-1.87919	0
Female	1990	2021	AAPC	-2.22942	-2.34496	-2.11374	0
Male	1990	2021	AAPC	-1.91001	-2.06788	-1.75188	0
Both	1990	1994	APC	-1.49964	-2.04326	-0.952994	0
Both	1994	2000	APC	-2.16991	-2.55201	-1.78632	0
Both	2000	2005	APC	-3.26377	-3.79766	-2.72692	0
Both	2005	2013	APC	-1.8889	-2.11809	-1.65919	0
Both	2013	2021	APC	-1.52779	-1.71564	-1.33958	0
Female	1990	1994	APC	-1.48942	-1.94399	-1.03274	0
Female	1994	2000	APC	-2.32422	-2.64314	-2.00426	0
Female	2000	2006	APC	-3.74117	-4.05546	-3.42584	0
Female	2006	2014	APC	-1.95965	-2.15108	-1.76784	0
Female	2014	2021	APC	-1.56914	-1.76133	-1.37657	0
Male	1990	2000	APC	-1.84157	-2.02182	-1.66099	0
Male	2000	2004	APC	-3.17974	-4.31595	-2.03003	0
Male	2004	2021	APC	-1.64919	-1.73045	-1.56787	0
Note: Joinpoint regression analysis of age-standardized rates for SAH among AYAs from 1990 to 2021. The analysis includes ASIR, ASPR, ASMR, and ASR for DALYs. The table outlines the AAPC and APC during specific periods, highlighting significant trends and shifts in the data. Abbreviations: AAPC: Annual Average Percentage Change; APC: Annual Percentage Change; UI: Uncertainty Interval.
