# Supplementary material for: Global burden of subarachnoid hemorrhage among adolescents and young adults aged 15–39 years: A trend analysis study from 1990 to 2021
Source: PLoS One. 2024 Dec 20;19(12):e0316111. doi: 10.1371/journal.pone.0316111 (PMC11661650; doi:10.1371/journal.pone.0316111)
Supplement: S2 Table — (XLS) [file pone.0316111.s002.xls]

## Sheet: Sheet1
Supplementary table 2： Subarachnoid Hemorrhage Trends from 1990 to 2021 by Region.
subarachnoid hemorrhage		Incidence							DALYs							Prevalence							Deaths
		Cases(n),1990	Incidence(per100000 population),1990	Cases(n),2021	Incidence(per100000 population),2021	AAPC1990-2021	p value		Cases(n),1990	DALYs(per100000 population),1990	Cases(n),2021	DALYs(per100000 population),2021	AAPC1990-2021	p value		Cases(n),1990	Prevalence(per100000 population),1990	Cases(n),2021	Prevalence(per100000 population),2021	AAPC1990-2021	p value		Cases(n),1990	Deaths(per100000 population),1990	Cases(n),2021	Deaths(per100000 population),2021	AAPC1990-2021	p value
Region	Andean Latin America	1529(1100-2035)	10.47(7.56-13.92)	2154(1552-2848)	7.95(5.72-10.52)	-0.9 (-0.96 to -0.85)	0		27947(22189-35217)	187.42(148.88-235.6)	31131(24157-39719)	115.04(89.27-146.76)	-1.55 (-2.35 to -0.74)	0		15504(14108-17057)	108.67(99.25-119.08)	24134(22026-26437)	89.24(81.47-97.75)	-0.63 (-0.65 to -0.61)	0		429(336-547)	2.92(2.29-3.72)	478(363-621)	1.76(1.34-2.29)	-1.58 (-2.51 to -0.63)	0.001
	Australasia	287(185-406)	3.44(2.21-4.88)	332(203-486)	2.97(1.81-4.38)	-0.48 (-0.51 to -0.45)	0		5281(4644-5947)	63.44(55.8-71.43)	3115(2736-3533)	27.52(24.14-31.23)	-2.6 (-3.16 to -2.05)	0		3301(2784-3896)	39.72(33.45-46.95)	4163(3575-4851)	37.49(32.04-43.92)	-0.19 (-0.2 to -0.18)	0		82(71-93)	0.97(0.85-1.11)	44(39-50)	0.38(0.33-0.43)	-2.95 (-3.57 to -2.32)	0
	Caribbean	906(592-1273)	6.49(4.25-9.06)	1110(779-1500)	6.04(4.23-8.17)	-0.22 (-0.24 to -0.21)	0		17873(14035-22087)	127.66(100.5-157.46)	19756(13476-27519)	107.88(73.56-150.3)	-0.48 (-0.78 to -0.19)	0.001		11700(10507-13080)	82.94(74.69-92.38)	13737(12425-15234)	74.9(67.72-83.09)	-0.33 (-0.34 to -0.32)	0		280(216-349)	2.03(1.57-2.52)	311(208-438)	1.69(1.13-2.39)	-0.54 (-1.05 to -0.02)	0.043
	Central Asia	1406(907-1976)	5.14(3.32-7.21)	1846(1248-2542)	4.7(3.16-6.51)	-0.28 (-0.32 to -0.25)	0		16043(14073-18016)	59.27(52.01-66.62)	17933(15497-20489)	45.67(39.44-52.2)	-0.87 (-1.48 to -0.25)	0.006		13999(12216-16029)	51.48(45.12-58.71)	18618(16431-21066)	47.42(41.71-53.85)	-0.27 (-0.28 to -0.26)	0		228(194-260)	0.85(0.72-0.97)	250(214-290)	0.63(0.54-0.73)	-0.97 (-1.63 to -0.31)	0.004
	Central Europe	2850(1900-3933)	5.82(3.86-8.06)	1611(1081-2225)	4.21(2.8-5.88)	-1.04 (-1.1 to -0.98)	0		51905(48543-55252)	104.93(98.09-111.78)	19412(17509-21390)	49.18(44.28-54.25)	-2.48 (-2.64 to -2.31)	0		29800(25831-34444)	60.95(52.66-70.68)	19814(17369-22602)	51.52(44.85-59.17)	-0.54 (-0.55 to -0.53)	0		807(760-859)	1.61(1.52-1.71)	276(250-303)	0.68(0.61-0.74)	-2.81 (-3.01 to -2.61)	0
	Central Latin America	4291(2814-6067)	6.74(4.44-9.46)	5826(3915-8045)	5.76(3.87-7.96)	-0.5 (-0.56 to -0.44)	0		59571(55999-63547)	93.4(87.76-99.66)	76807(67540-86494)	76(66.83-85.59)	-0.63 (-1.02 to -0.24)	0.001		50774(44063-58845)	80.17(69.93-92.45)	72200(63348-82350)	71.46(62.7-81.5)	-0.37 (-0.38 to -0.36)	0		907(851-965)	1.44(1.35-1.54)	1183(1031-1336)	1.17(1.02-1.32)	-0.65 (-1.07 to -0.23)	0.002
	Central Sub-Saharan Africa	630(375-940)	3.35(2-4.97)	1640(999-2421)	3.31(2.02-4.86)	-0.02 (-0.04 to -0.01)	0.006		6623(3336-13406)	34.64(17.59-69.65)	15469(7189-37445)	31.04(14.43-75.22)	-0.43 (-0.52 to -0.34)	0		7146(5964-8513)	37.81(31.83-44.63)	18227(15443-21445)	36.78(31.39-42.92)	-0.09 (-0.1 to -0.09)	0		94(40-204)	0.5(0.21-1.08)	217(81-582)	0.44(0.16-1.19)	-0.46 (-0.57 to -0.36)	0
	East Asia	27934(16899-41279)	5.14(3.11-7.57)	16536(10236-24066)	3.16(1.94-4.64)	-1.56 (-1.74 to -1.39)	0		678517(453962-831775)	124.01(82.99-151.92)	198639(148122-243968)	37.87(28.35-46.41)	-3.75 (-4.01 to -3.49)	0		343305(282787-416017)	62.78(51.79-75.94)	221459(187466-261780)	42.53(35.84-50.54)	-1.26 (-1.28 to -1.23)	0		10227(6421-12717)	1.88(1.18-2.34)	2673(1827-3423)	0.49(0.34-0.63)	-4.22 (-4.54 to -3.89)	0
	Eastern Europe	5136(3307-7369)	5.62(3.61-8.09)	4517(3090-6206)	5.87(3.98-8.13)	0.16 (0.09 to 0.22)	0		70866(66168-75653)	77.18(72.03-82.44)	60361(55251-65840)	74.8(68.25-81.69)	-0.01 (-0.74 to 0.73)	0.98		52212(43332-62760)	57.21(47.37-68.91)	40845(34465-48162)	53.46(44.93-63.32)	-0.22 (-0.24 to -0.2)	0		1062(1003-1116)	1.14(1.07-1.2)	944(855-1031)	1.13(1.02-1.24)	0.09 (-0.76 to 0.95)	0.835
	Eastern Sub-Saharan Africa	2628(1617-3891)	4.16(2.56-6.12)	5534(3463-8049)	3.47(2.17-5.02)	-0.59 (-0.63 to -0.55)	0		34759(14537-78789)	53.38(22.36-120.58)	66215(27995-165034)	40.68(17.23-100.87)	-0.87 (-0.96 to -0.79)	0		28226(23620-33711)	44.53(37.58-52.7)	63127(53608-74615)	39.69(33.98-46.54)	-0.37 (-0.39 to -0.36)	0		508(182-1227)	0.79(0.28-1.92)	948(333-2553)	0.59(0.2-1.59)	-0.95 (-1.04 to -0.85)	0
	High-income Asia Pacific	3431(2157-4928)	5.03(3.16-7.22)	2601(1640-3677)	4.55(2.86-6.47)	-0.32 (-0.39 to -0.25)	0		65274(56445-77228)	95.96(82.93-113.62)	25435(23267-27844)	44.93(41-49.25)	-2.44 (-2.95 to -1.93)	0		33578(27970-40371)	49.49(41.21-59.52)	25405(21668-29912)	46.3(39.32-54.76)	-0.21 (-0.22 to -0.2)	0		1037(894-1238)	1.52(1.3-1.81)	375(345-409)	0.64(0.59-0.7)	-2.71 (-3.25 to -2.18)	0
	High-income North America	4800(2993-6931)	4.01(2.49-5.82)	4077(2546-5852)	3.18(1.98-4.59)	-0.73 (-0.81 to -0.66)	0		83318(79267-87702)	68.87(65.48-72.53)	53939(49799-58644)	41.94(38.69-45.62)	-1.55 (-2 to -1.09)	0		63531(52407-76722)	53.41(43.93-64.68)	69091(57664-82448)	54.19(45.12-64.82)	0.02 (-0.07 to 0.12)	0.624		1285(1239-1334)	1.05(1.01-1.09)	758(707-809)	0.58(0.54-0.62)	-1.81 (-2.29 to -1.32)	0
	North Africa and Middle East	5529(3497-7887)	4.53(2.88-6.42)	8638(5470-12394)	3.31(2.09-4.76)	-1.01 (-1.07 to -0.94)	0		80120(57016-115846)	65.24(46.61-93.9)	80362(62535-105645)	30.89(24-40.66)	-2.38 (-2.51 to -2.26)	0		76159(66373-87725)	60.84(53.31-69.72)	126530(110314-145404)	48.8(42.48-56.18)	-0.71 (-0.73 to -0.69)	0		1150(783-1739)	0.95(0.65-1.44)	1049(777-1458)	0.4(0.29-0.55)	-2.78 (-2.92 to -2.63)	0
	Oceania	158(104-223)	6.49(4.27-9.08)	301(207-416)	5.54(3.81-7.64)	-0.51 (-0.55 to -0.48)	0		3731(2548-5393)	152.88(104.45-221.68)	6704(4475-9787)	122.78(81.94-179.34)	-0.71 (-0.88 to -0.54)	0		2262(2031-2531)	90.63(81.66-101.02)	4539(4115-5040)	82.64(75.03-91.62)	-0.3 (-0.32 to -0.29)	0		55(36-83)	2.31(1.5-3.47)	98(62-151)	1.81(1.14-2.78)	-0.79 (-0.98 to -0.59)	0
	South Asia	20232(12603-29306)	5.03(3.14-7.27)	34483(22415-48332)	4.44(2.89-6.22)	-0.42 (-0.45 to -0.38)	0		318509(202884-465142)	79.12(50.37-115.77)	426051(312624-580608)	54.88(40.27-74.77)	-1.17 (-1.48 to -0.86)	0		192582(157936-234411)	47.71(39.25-57.91)	326823(273735-388846)	42.05(35.25-49.99)	-0.41 (-0.42 to -0.4)	0		4895(2986-7346)	1.23(0.75-1.85)	6446(4570-9107)	0.83(0.59-1.17)	-1.24 (-1.57 to -0.92)	0
	Southeast Asia	11286(7236-15987)	6.14(3.94-8.67)	14866(9849-20662)	5.26(3.48-7.32)	-0.5 (-0.53 to -0.46)	0		201565(161033-251937)	109.22(87.22-136.89)	224384(181101-274702)	79.58(64.23-97.39)	-1.01 (-1.15 to -0.87)	0		119368(102094-140101)	64.52(55.39-75.4)	158297(137288-183253)	56.09(48.6-64.99)	-0.45 (-0.47 to -0.44)	0		2986(2307-3838)	1.64(1.26-2.11)	3294(2566-4164)	1.16(0.9-1.47)	-1.09 (-1.25 to -0.92)	0
	Southern Latin America	1646(1177-2223)	8.82(6.32-11.9)	1531(1044-2115)	5.79(3.94-8.02)	-1.35 (-1.38 to -1.32)	0		32654(29007-36144)	174.75(155.21-193.44)	16637(14798-18672)	63.13(56.15-70.86)	-3.27 (-3.69 to -2.85)	0		13923(12430-15562)	74.78(66.86-83.45)	15926(14266-17901)	60.16(53.8-67.74)	-0.7 (-0.72 to -0.68)	0		517(456-574)	2.77(2.44-3.08)	242(213-274)	0.91(0.8-1.03)	-3.57 (-4 to -3.14)	0
	Southern Sub-Saharan Africa	558(334-838)	2.78(1.67-4.17)	883(559-1282)	2.56(1.62-3.73)	-0.25 (-0.34 to -0.17)	0		6148(4773-7821)	31.82(24.76-40.25)	10639(7940-14670)	30.88(23.01-42.62)	-0.26 (-0.74 to 0.22)	0.292		7450(6130-9026)	36.96(30.57-44.56)	11879(10030-14118)	34.53(29.13-41.06)	-0.22 (-0.23 to -0.21)	0		88(66-115)	0.46(0.35-0.6)	154(111-222)	0.44(0.31-0.64)	-0.14 (-0.82 to 0.54)	0.688
	Tropical Latin America	5292(3409-7597)	8.77(5.65-12.56)	4835(3183-6787)	5.23(3.43-7.36)	-1.67 (-1.85 to -1.48)	0		106437(100634-112397)	177.9(168.24-187.77)	77642(73266-82173)	83.81(79.05-88.75)	-2.34 (-2.66 to -2.03)	0		45500(37370-55309)	74.49(61.27-90.44)	50039(42156-59446)	54.45(45.8-64.79)	-1.01 (-1.03 to -0.99)	0		1754(1658-1856)	2.96(2.8-3.13)	1260(1189-1333)	1.34(1.27-1.42)	-2.46 (-2.78 to -2.14)	0
	Western Europe	6609(4258-9334)	4.48(2.88-6.34)	4784(3010-6821)	3.47(2.17-4.98)	-0.83 (-0.86 to -0.8)	0		103565(97760-109927)	70.39(66.45-74.71)	37223(34341-40183)	26.67(24.58-28.81)	-3.19 (-3.72 to -2.65)	0		68205(58309-79679)	46.34(39.57-54.22)	56340(48527-65428)	40.72(34.89-47.55)	-0.42 (-0.43 to -0.41)	0		1607(1522-1700)	1.08(1.03-1.15)	516(487-546)	0.36(0.34-0.38)	-3.61 (-4.12 to -3.1)	0
	Western Sub-Saharan Africa	1980(1168-3002)	3.02(1.79-4.56)	4718(2820-7069)	2.7(1.62-4.02)	-0.36 (-0.42 to -0.29)	0		25335(13560-52243)	38.77(20.6-80.65)	55473(30648-115087)	31.64(17.38-65.97)	-0.67 (-0.73 to -0.6)	0		33644(28496-39981)	50.12(42.64-59.24)	77933(66452-91466)	43.68(37.41-50.96)	-0.45 (-0.46 to -0.43)	0		349(157-795)	0.54(0.24-1.25)	749(347-1747)	0.43(0.2-1.02)	-0.73 (-0.8 to -0.65)	0
Note: This supplemental table provides a detailed analysis of SAH trends from 1990 to 2021 for various global regions. The table presents data on incidence, prevalence, mortality, and DALYs for SAH, segmented by cases and rates per 100,000 population. The analysis includes the AAPC and associated p-values to highlight significant trends over the study period.
Abbreviations: SAH: Subarachnoid Hemorrhage; DALYs: Disability-Adjusted Life Years; AAPC: Annual Average Percentage Change.
