# Supplementary material for: Global burden of subarachnoid hemorrhage among adolescents and young adults aged 15–39 years: A trend analysis study from 1990 to 2021
Source: PLoS One. 2024 Dec 20;19(12):e0316111. doi: 10.1371/journal.pone.0316111 (PMC11661650; doi:10.1371/journal.pone.0316111)
Supplement: S3 Table — (XLS) [file pone.0316111.s003.xls]

## Sheet: Sheet1
Location	AAPC
	DALYs (Disability-Adjusted Life Years)	Deaths
Andean Latin America	-1.5462	-1.57675
Australasia	-2.60331	-2.94684
Caribbean	-0.482402	-0.537489
Central Asia	-0.8665	-0.974415
Central Europe	-2.47609	-2.81181
Central Latin America	-0.632278	-0.650856
Central Sub-Saharan Africa	-0.429064	-0.462777
East Asia	-3.74722	-4.21836
Eastern Europe	-0.00961236	0.0912364
Eastern Sub-Saharan Africa	-0.873035	-0.945314
High-income Asia Pacific	-2.44174	-2.71458
High-income North America	-1.54907	-1.80725
North Africa and Middle East	-2.38077	-2.77545
Oceania	-0.709875	-0.788384
South Asia	-1.16853	-1.24495
Southeast Asia	-1.0088	-1.08798
Southern Latin America	-3.26909	-3.56738
Southern Sub-Saharan Africa	-0.260829	-0.139294
Tropical Latin America	-2.34417	-2.45997
Western Europe	-3.18978	-3.61071
Western Sub-Saharan Africa	-0.665513	-0.725015
S3 Table. AAPC for both sexes in 21 regions from 1990 to 2021.
