# Supplementary material for: Global burden of subarachnoid hemorrhage among adolescents and young adults aged 15–39 years: A trend analysis study from 1990 to 2021
Source: PLoS One. 2024 Dec 20;19(12):e0316111. doi: 10.1371/journal.pone.0316111 (PMC11661650; doi:10.1371/journal.pone.0316111)
Supplement: S4 Table — (XLS) [file pone.0316111.s004.xls]

## Sheet: Sheet1
Location	AAPC
	DALYs (Disability-Adjusted Life Years)	Deaths
Afghanistan	-0.593764	-0.578112
Albania	-1.9088	-2.14866
Algeria	-1.98926	-2.3524
American Samoa	-0.0281524	-0.000820986
Andorra	-2.49683	-3.02395
Angola	-0.572712	-0.632259
Antigua and Barbuda	-2.33459	-2.5676
Argentina	-3.71634	-4.04077
Armenia	-1.41583	-1.84589
Australia	-2.44216	-2.77443
Austria	-3.06261	-3.6129
Azerbaijan	-1.6736	-2.89
Bahamas	-1.48437	-1.56407
Bahrain	-1.82653	-2.1789
Bangladesh	-1.38348	-1.46267
Barbados	-1.42788	-1.48057
Belarus	-0.411433	-0.404103
Belgium	-3.25363	-3.62687
Belize	-2.23206	-2.37974
Benin	-0.239843	-0.303346
Bermuda	-2.57938	-3.14102
Bhutan	-1.3975	-1.54632
Bolivia (Plurinational State of)	-2.29577	-2.36643
Bosnia and Herzegovina	-2.65967	-3.06198
Botswana	-1.80274	-2.29976
Brazil	-2.34711	-2.46541
Brunei Darussalam	-2.20947	-2.21304
Bulgaria	-0.302018	-0.327173
Burkina Faso	-0.167149	-0.181325
Burundi	-1.93773	-2.07146
Cabo Verde	-1.9064	-2.31782
Cambodia	-1.75372	-2.0043
Cameroon	-0.0705503	-0.0657263
Canada	-1.3946	-1.63228
Central African Republic	-0.270407	-0.231212
Chad	0.222008	0.272698
Chile	-1.82015	-2.00434
China	-3.85774	-4.34014
Colombia	-1.51641	-1.60842
Comoros	-1.33668	-1.47958
Congo	-0.775626	-0.8603
Cook Islands	-2.45651	-2.89756
Costa Rica	-0.820711	-0.889836
Coted'Ivoire	-0.316531	-0.324982
Croatia	-3.40824	-4.1901
Cuba	-2.09608	-2.38668
Cyprus	-3.40764	-3.99043
Czechia	-2.61878	-3.11421
Democratic People's Republic of Korea	-0.649272	-0.667533
Democratic Republic of the Congo	-0.297276	-0.304146
Denmark	-3.32833	-3.82505
Djibouti	-0.612356	-0.690651
Dominica	-0.434215	-0.411584
Dominican Republic	-1.05051	-1.12167
Ecuador	-0.927293	-0.949285
Egypt	-2.60555	-3.01045
El Salvador	-2.26162	-2.51581
Equatorial Guinea	-2.21025	-2.55304
Eritrea	-0.976142	-1.05027
Estonia	-3.99265	-5.21113
Eswatini	0.630088	0.807182
Ethiopia	-1.96884	-2.15679
Fiji	-0.879312	-0.934638
Finland	-3.00528	-3.35304
France	-1.38157	-1.56589
Gabon	-0.769454	-0.903374
Gambia	0.378196	0.277042
Georgia	-0.289748	-0.291294
Germany	-3.98438	-4.40217
Ghana	-0.972603	-1.05708
Greece	-1.22099	-1.41546
Greenland	-3.23047	-3.33559
Grenada	-2.72243	-2.82638
Guam	-0.332709	-0.293107
Guatemala	0.0838873	0.121441
Guinea	0.142815	0.171613
Guinea-Bissau	-0.44966	-0.452302
Guyana	0.04236	0.110152
Haiti	-0.874875	-0.90609
Honduras	-2.04905	-2.07595
Hungary	-3.58027	-4.26367
Iceland	-2.94876	-3.33214
India	-1.36485	-1.46364
Indonesia	-1.31251	-1.39541
Iran (Islamic Republic of)	-1.71422	-2.24128
Iraq	-2.27487	-2.59847
Ireland	-3.51936	-3.9208
Israel	-3.24355	-4.32493
Italy	-2.93012	-3.34829
Jamaica	-2.03433	-2.27912
Japan	-1.4678	-1.71263
Jordan	-1.79026	-3.10012
Kazakhstan	-1.75146	-2.14964
Kenya	-0.144326	-0.110272
Kiribati	0.293045	0.292915
Kuwait	-2.56139	-4.33384
Kyrgyzstan	-0.889922	-0.909133
Lao People's Democratic Republic	-1.91956	-2.12683
Latvia	-2.29774	-3.1465
Lebanon	-3.26967	-4.00293
Lesotho	2.00745	2.50759
Liberia	-0.0165944	0.051847
Libya	-0.327049	-0.280441
Lithuania	-2.45127	-3.20033
Luxembourg	-4.45856	-5.32382
Madagascar	-0.402393	-0.428701
Malawi	0.288026	0.345297
Malaysia	-1.50387	-1.83008
Maldives	-3.54649	-4.27142
Mali	-0.617271	-0.693167
Malta	-1.96895	-2.38048
Marshall Islands	-0.163773	-0.133349
Mauritania	-1.50214	-1.72152
Mauritius	0.456812	0.487827
Mexico	0.000908034	0.046552
Micronesia (Federated States of)	-0.617695	-0.682922
Monaco	-2.20609	-2.40822
Mongolia	-0.0249166	0.0458857
Montenegro	-1.44382	-1.80769
Morocco	-1.98206	-2.26958
Mozambique	1.35712	1.51423
Myanmar	-1.93157	-2.08748
Namibia	-0.323053	-0.344322
Nauru	-0.0176644	-0.049176
Nepal	-1.33863	-1.48804
Netherlands	-3.84322	-4.49756
New Zealand	-3.44768	-3.72339
Nicaragua	-1.60095	-1.79
Niger	-0.60913	-0.692107
Nigeria	-1.15404	-1.36796
Niue	-0.309233	-0.386038
North Macedonia	-2.15167	-2.44337
Northern Mariana Islands	-1.27661	-1.47365
Norway	-4.23441	-5.2304
Oman	-1.98852	-2.95458
Pakistan	0.54368	0.57786
Palau	-0.0591733	-0.0852135
Palestine	-1.3771	-2.26806
Panama	-0.293842	-0.231373
Papua New Guinea	-0.710031	-0.828603
Paraguay	-1.76454	-1.83059
Peru	-1.51472	-1.55858
Philippines	0.533615	0.575261
Poland	-3.24653	-3.50044
Portugal	-3.48033	-3.73952
Puerto Rico	-2.21189	-2.52278
Qatar	-2.65613	-3.37865
Republic of Korea	-3.98696	-4.30134
Republic of Moldova	-1.29242	-1.66062
Romania	-0.482997	-0.529492
Russian Federation	-0.0891768	0.0130678
Rwanda	-3.08142	-3.35302
Saint Kitts and Nevis	-3.10956	-3.51223
Saint Lucia	-2.11932	-2.30965
Saint Vincent and the Grenadines	-0.979731	-0.951264
Samoa	-0.287962	-0.318714
San Marino	-2.43067	-3.27334
Sao Tome and Principe	0.356498	0.350826
Saudi Arabia	-0.902386	-1.05659
Senegal	-0.821173	-0.883441
Serbia	-3.21131	-3.51874
Seychelles	-1.868	-2.26465
Sierra Leone	0.136466	0.183437
Singapore	-2.8314	-3.64373
Slovakia	-2.25628	-2.73369
Slovenia	-3.65846	-5.42014
Solomon Islands	0.00552636	-0.0232355
Somalia	-0.758269	-0.82963
South Africa	-1.66675	-1.95103
South Sudan	-0.188444	-0.269926
Spain	-3.00154	-3.38004
Sri Lanka	-1.59139	-1.93161
Sudan	-1.68604	-1.84946
Suriname	-1.00387	-1.0403
Sweden	-3.95237	-5.00396
Switzerland	-4.1035	-4.8215
Syrian Arab Republic	-1.96959	-2.59454
Taiwan (Province of China)	-0.978619	-1.39263
Tajikistan	-1.02173	-1.28275
Thailand	0.619575	0.751148
Timor-Leste	-0.313772	-0.366785
Togo	-0.429739	-0.449013
Tokelau	-0.141267	-0.222466
Tonga	-0.109734	-0.14683
Trinidad and Tobago	-0.307527	-0.27132
Tunisia	-1.55672	-1.98971
Turkey	-3.49189	-3.87916
Turkmenistan	1.4418	1.49661
Tuvalu	-0.93823	-1.0042
Uganda	-0.65628	-0.741311
Ukraine	0.517056	0.657712
United Arab Emirates	-1.23096	-1.55641
United Kingdom	-3.51578	-3.87815
United Republic of Tanzania	-0.885818	-1.01693
United States of America	-1.54393	-1.81649
United States Virgin Islands	-1.11448	-1.23712
Uruguay	-2.77356	-2.90794
Uzbekistan	-0.559846	-0.662785
Vanuatu	-0.111925	-0.153197
Venezuela (Bolivarian Republic of)	-0.268178	-0.324006
Viet Nam	-1.52557	-1.79992
Yemen	-0.684946	-0.780624
Zambia	-0.582527	-0.628692
Zimbabwe	3.01137	3.26282
S4 Table. AAPC for both sexes in 204 countries and territories from 1990 to 2021.
