# Supplementary material for: Global burden of subarachnoid hemorrhage among adolescents and young adults aged 15–39 years: A trend analysis study from 1990 to 2021
Source: PLoS One. 2024 Dec 20;19(12):e0316111. doi: 10.1371/journal.pone.0316111 (PMC11661650; doi:10.1371/journal.pone.0316111)
Supplement: S5 Table — (XLS) [file pone.0316111.s005.xls]

## Sheet: Sheet1
Supplementary table 3. Decomposition analysis data for the incidence, prevalence, deaths, and DALYs of SAH in the AYA population between 1990 and 2021.
Change due to population-level determinants (% contribution to the total changes).
Indicator	Location	Overall difference	Aging	Population	Epidemiological change
Incidence	Global	13701.56(12.56%)	6990.61 (6.41%)	35760.97 (32.77%)	-29050.02 (-26.62%)
	High SDI	-3081.07(-18.44%)	683.9 (4.09%)	272.81 (1.63%)	-4037.78 (-24.17%)
	High-middle SDI	-5158.16(-21.7%)	2109.13 (8.87%)	-585.49 (-2.46%)	-6681.8 (-28.12%)
	Middle SDI	1019.16(2.57%)	4244.77 (10.69%)	8511.72 (21.43%)	-11737.32 (-29.56%)
	Low-middle SDI	13246.78(60.22%)	1606.87 (7.31%)	16157.47 (73.46%)	-4517.56 (-20.54%)
	Low SDI	7675.62(112.44%)	-5.05 (-0.07%)	9177.97 (134.45%)	-1497.3 (-21.93%)
Prevalence	Global	206956.56(17.07%)	70378 (5.81%)	404050.63 (33.33%)	-267472.08 (-22.07%)
	High SDI	-7126.85(-3.75%)	7260.46 (3.82%)	3346.85 (1.76%)	-17734.16 (-9.33%)
	High-middle SDI	-44823.45(-16.71%)	22342.26 (8.33%)	-6777.75 (-2.53%)	-60387.95 (-22.52%)
	Middle SDI	25772.75(5.74%)	43444.71 (9.68%)	97278.81 (21.68%)	-114950.77 (-25.62%)
	Low-middle SDI	138510.16(61.57%)	14675.3 (6.52%)	165858.99 (73.73%)	-42024.13 (-18.68%)
	Low SDI	94531.45(119.71%)	-69.93 (-0.09%)	107861.32 (136.59%)	-13259.94 (-16.79%)
Death	Global	-8081.64(-26.63%)	1920.11 (6.33%)	8417.95 (27.74%)	-18419.69 (-60.7%)
	High SDI	-2460.43(-56.79%)	186.1 (4.3%)	56.29 (1.3%)	-2702.82 (-62.39%)
	High-middle SDI	-3683.04(-57.03%)	575.08 (8.91%)	-128.22 (-1.99%)	-4129.89 (-63.95%)
	Middle SDI	-4675.41(-38.01%)	1302.83 (10.59%)	2185.23 (17.77%)	-8163.47 (-66.37%)
	Low-middle SDI	1464.26(25.02%)	423.82 (7.24%)	3859.59 (65.95%)	-2819.16 (-48.17%)
	Low SDI	1279.76(93.21%)	-0.23 (-0.02%)	1768.07 (128.78%)	-488.08 (-35.55%)
DALYs	Global	-472712.95(-23.68%)	104784.86 (5.25%)	560401.29 (28.08%)	-1137899.1 (-57.01%)
	High SDI	-144964.92(-51.73%)	10387.64 (3.71%)	3760.14 (1.34%)	-159112.71 (-56.78%)
	High-middle SDI	-231562.15(-53.79%)	31742.56 (7.37%)	-8706.91 (-2.02%)	-254597.8 (-59.14%)
	Middle SDI	-287711.71(-35.62%)	70152.79 (8.69%)	144754.13 (17.92%)	-502618.63 (-62.23%)
	Low-middle SDI	101829.67(26.64%)	23220.97 (6.08%)	253198.94 (66.25%)	-174590.24 (-45.68%)
	Low SDI	90086.23(96.58%)	-20.07 (-0.02%)	121050.67 (129.77%)	-30944.37 (-33.17%)
Note: This supplemental table details the contributions of ging, population growth, and epidemiological changes. determinant to the changes in various indicators of SAH from 1990 to 2021.
Abbreviations: SAH: Subarachnoid Hemorrhage; SDI: Sociodemographic Index; DALYs: Disability-Adjusted Life Years.
