# Supplementary material for: Global burden of subarachnoid hemorrhage among adolescents and young adults aged 15–39 years: A trend analysis study from 1990 to 2021
Source: PLoS One. 2024 Dec 20;19(12):e0316111. doi: 10.1371/journal.pone.0316111 (PMC11661650; doi:10.1371/journal.pone.0316111)
Supplement: S6 Table — (XLS) [file pone.0316111.s006.xls]

## Sheet: Sheet1
Supplementary table 4. BAPC Prediction of SAH Cases and Rates Among AYAs from 2021 to 2040.
The number of cases resulted by BAPC prediction											Number of cases by sex predicted by BAPC
												Male										Female
	2021					2040						2021					2040					2021					2040
	Incidence	Prevalence	Deaths	DALYs		Incidence	Prevalence	Deaths	DALYs			Incidence	Prevalence	Deaths	DALYs		Incidence	Prevalence	Deaths	DALYs		Incidence	Prevalence	Deaths	DALYs		Incidence	Prevalence	Deaths	DALYs
Location	The number of cases					The number of cases					Location	The number of cases					The number of cases					The number of cases					The number of cases
Global	122771	1.41901e+06	22239.3	1.52327e+06		158727	1.59939e+06	16563.9	1.23061e+06		Global	65470.3	711838	13560.2	896742		85349.9	821779	9996.4	710194		57256.5	707061	8672.63	626482		73666.2	775496	6852.58	537509
Andean Latin America	2158.98	24146	490.57	31082.9		2218.88	25626.9	405.803	91962.9		Andean Latin America	1098.31	12004.9	263.989	16398.9		1152.72	12994.6	212.31	24214.8		1060.13	12141.2	226.91	14675.2		1072.45	12683.5	207.352	31564.6
Australasia	330.776	4163.04	41.2564	3128.27		343.208	4762.09	25.1334	4830.84		Australasia	142.281	1830.5	21.9852	1610.3		150.276	2137.04	15.2151	10758.5		189.182	2333.83	18.7519	1514.34		197.276	2650.92	8.93054	1875.61
Caribbean	1106.41	13725.9	324.869	19713.2		1178.1	13322.5	314.21	15255.4		Caribbean	450.714	5857.87	130.284	7760.83		505.835	5880.27	141.231	6492.75		653.629	7863.08	198.068	11950.9		671.74	7453.53	212.412	8776.79
Central Asia	1839.8	18598	249.496	17902.5		2064.74	20054.6	197.119	31059.8		Central Asia	1037.69	9242.28	172.164	11467.2		1151.7	10140.6	140.869	24939.9		798.713	9350.29	80.536	6418.53		880.348	9929.63	59.4615	8711.85
Central Europe	1604.08	19790.1	281.888	19364.2		1372.07	15780.3	99.5237	6385.1		Central Europe	797.046	9147.51	163.33	10702.5		658.286	7299.98	61.3659	3985.64		803.138	10633.8	119.114	8655.76		699.928	8447.55	41.3824	2695.56
Central Latin America	5823.79	72166.8	1195.3	76767.6		7345.04	84818.1	1126.18	74994.8		Central Latin America	2508.09	30437.3	642.25	40147.8		3371.13	38112.6	634.391	55508		3313.11	41712.9	557.932	36624.2		3960.51	46153.6	577.928	31915.9
Central Sub-Saharan Africa	1637.55	18198.6	215.322	15447.6		3178.71	34353.3	355.051	25660.1		Central Sub-Saharan Africa	1022.44	10752.5	142.901	9907.38		1958.35	20003.2	240.554	15770.8		613.093	7438.09	73.2649	5532.9		1240.08	14205.3	123.465	9980.42
East Asia	16521.8	221318	2676.7	198641		24381.5	178915	1631.55	155317		East Asia	9141.81	112578	1857.28	127813		13366.5	93113.1	1035.69	95151.2		7363.32	108640	823.148	70827.7		11201.6	84831.8	644.472	60718.7
Eastern Europe	4515.55	40878.9	934.128	60336		3607.46	30392.4	1509.44	313023		Eastern Europe	2748.12	20781	611.799	38138.5		2164.25	15346.4	527.359	247826		1763.79	20108.8	320.085	22180.6		1413.88	15095.3	238.099	96732.5
Eastern Sub-Saharan Africa	5530.26	63085.4	948.251	66208.5		10642.1	120539	1458.1	100461		Eastern Sub-Saharan Africa	3509.48	37338.3	673.418	45861.3		6538.15	72166.2	1036.71	70556.4		2014.4	25728.3	273.889	20348.9		4094.59	48726.7	454.941	31326.4
High-income Asia Pacific	2598.86	25415.5	365.175	25462		2695.01	21624.1	205.813	25156.1		High-income Asia Pacific	1417.22	12863	228.961	15376		1157.48	10567.9	114.762	14088.1		1176.26	12553.8	132.303	10092.7		1615.23	11201.1	73.6161	10933.8
High-income North America	4064.8	68868.5	767.593	53956.9		4794.5	84174.4	609.159	50510.2		High-income North America	1663.52	27503.8	389.356	26058.9		1952.29	30703.3	341.072	27435.3		2390.83	41222.3	379.442	27901.6		2783.57	48023.5	285.271	23278.8
North Africa and Middle East	8632.05	126441	1043.4	80318.1		12126.9	160906	904.795	77513.7		North Africa and Middle East	4057.53	59935.1	574.647	42358.7		5778.23	76090.8	479.465	38097.1		4563.18	66452.9	466.223	37940.2		6399.16	84396.9	432.012	39579.1
Oceania	299.02	4524.03	98.9854	6723.16		417.727	6838.41	141.36	9510.9		Oceania	169.088	2395.16	57.9192	3842.88		233.965	3822.12	82.0406	5352.97		127.964	2126.31	42.0079	2881.09		170.102	3080.15	61.0243	4169.56
South Asia	34373.9	326746	6424.69	426018		45900.6	384416	6066.26	448291		South Asia	19757.4	177100	4062.97	261643		25695.2	209670	4009.86	287875		14546	149591	2346.12	164331		20344	174200	1921.24	161856
Southeast Asia	14866.8	158273	3290.76	224310		16374.4	160722	2526.06	175748		Southeast Asia	7801.29	77698.8	2055.71	135112		8575.1	79958.3	1672.39	121163		7062.25	80561.1	1235.16	89180.6		7898.97	80620.7	911.623	63925.9
Southern Latin America	1533.43	15919.9	250.215	16620.8		1608.34	16394	140.581	7778.05		Southern Latin America	659.532	7071.43	126.66	8163.75		690.855	7406.25	77.1608	3820.32		872.788	8845.21	126.68	8460.45		932.094	9053.6	83.3315	4089.13
Southern Sub-Saharan Africa	877.246	11877.7	153.431	10639.6		1265.09	14201	2361.59	70767		Southern Sub-Saharan Africa	507.417	6580.25	96.0801	6682.34		712.546	7944.55	255.443	15010.9		365.612	5297.24	55.2568	3958.59		501.957	6375.4	166812	1.73581e+06
Tropical Latin America	4823.62	50002.6	1234.03	77606.8		5972.17	46056	1198.47	71930.9		Tropical Latin America	1988.16	21336	549.457	34338.6		2307.76	19863.5	475.128	29474.2		2828.73	28645.3	683.409	43245.7		3758.47	26084.7	673.691	51508
Western Europe	4784.06	56335.6	519.702	37124		4978.29	55579.6	220.143	32789.7		Western Europe	2317.11	27801.8	275.545	19054.1		2394.68	27975.5	117.842	17741.3		2464.72	28532.9	245.357	18020.7		2589.75	27688	117.522	11135.3
Western Sub-Saharan Africa	4705.6	77895.2	755.744	55435.2		10107	141913	1015.4	71358.5		Western Sub-Saharan Africa	2552.12	41148.5	486.022	33898.7		5663.73	77482.4	711.11	44530.5		2143.91	36726.4	271.746	21526.4		4442.13	65407.2	374.748	27433.5
The Age-standardized Rate resulted by BAPC prediction											The Age-standardized Rate by sex predicted by BAPC
												Male										Female
	2021					2040						2021					2040					2021					2040
	Incidence	Prevalence	Deaths	DALYs		Incidence	Prevalence	Deaths	DALYs			Incidence	Prevalence	Deaths	DALYs		Incidence	Prevalence	Deaths	DALYs		Incidence	Prevalence	Deaths	DALYs		Incidence	Prevalence	Deaths	DALYs
Location	The Age-standardized Rate					The Age-standardized Rate					Location	The Age-standardized Rate					The Age-standardized Rate					The Age-standardized Rate					The Age-standardized Rate
Global	4.05587	46.9482	0.732	50.3323		4.67329	47.7987	0.482273	35.8649		Global	4.27231	46.5107	0.881794	58.5167		4.90059	47.7794	0.566258	40.2525		3.83125	47.3905	0.578254	41.9466		4.4271	47.6556	0.407255	32.0608
Andean Latin America	7.96888	89.2885	1.81163	114.835		7.07446	84.3489	1.25662	55.5905		Andean Latin America	8.07885	88.8544	1.9418	120.437		7.13879	83.5003	1.29289	41.5494		7.84843	89.7155	1.68183	109.168		6.88649	84.8078	1.27273	53.4489
Australasia	2.95428	37.4836	0.357652	27.6504		2.67311	39.0153	0.172732	20.2072		Australasia	2.55538	33.089	0.384038	28.6495		2.21377	33.7415	0.196548	17.9937		3.35498	41.867	0.319105	26.554		3.10037	44.3753	0.119679	22.8694
Caribbean	6.02248	74.8324	1.76787	107.64		6.45302	75.4632	1.63631	68.9569		Caribbean	4.93155	64.1718	1.42371	85.1003		5.41095	65.8816	1.4164	52.4409		7.07189	85.3033	2.14234	129.937		7.30959	84.4472	2.23069	85.3372
Central Asia	4.68881	47.3682	0.629597	45.6331		4.86983	48.767	0.412482	37.0777		Central Asia	5.23159	46.6894	0.861962	57.9262		5.2626	47.9447	0.583796	47.1621		4.12466	48.0566	0.409369	33.135		4.1896	49.2726	0.262598	25.5987
Central Europe	4.20403	51.4266	0.697095	49.0378		4.49218	53.5334	0.313557	20.9455		Central Europe	4.03395	46.3601	0.786788	52.768		4.1558	48.0885	0.37205	25.3508		4.35766	56.7004	0.603981	45.0756		4.63131	58.5773	0.259037	17.2
Central Latin America	5.76222	71.4277	1.18259	75.9642		6.12035	71.8307	0.880375	49.7022		Central Latin America	5.08968	61.823	1.3043	81.4393		5.51933	63.7702	0.940741	52.5818		6.39667	80.4728	1.07502	70.6912		6.6203	78.7141	0.934592	49.7823
Central Sub-Saharan Africa	3.30903	36.731	0.439851	31.0372		3.4827	38.5665	0.381005	28.6915		Central Sub-Saharan Africa	4.12396	43.7155	0.58751	40.1317		4.25536	44.9393	0.510043	35.4636		2.48726	29.7924	0.295434	22.0026		2.66183	31.5548	0.251204	21.5047
East Asia	3.16447	42.5077	0.494179	37.8663		5.56777	44.8488	0.252197	25.1468		East Asia	3.34606	41.4587	0.658374	46.7061		5.56096	43.2994	0.305393	28.2182		2.96409	43.6248	0.317446	28.2187		5.41036	45.9894	0.199354	21.3248
Eastern Europe	5.86981	53.4862	1.12625	74.7841		5.69078	50.5922	0.474293	48.6883		Eastern Europe	6.96915	53.3863	1.45912	92.9824		6.66506	50.1465	0.515175	50.0402		4.74595	53.6565	0.784081	56.3828		4.51063	50.9418	0.365421	42.0387
Eastern Sub-Saharan Africa	3.46656	39.6863	0.595182	40.7084		3.60825	41.7427	0.485963	33.879		Eastern Sub-Saharan Africa	4.49938	48.6735	0.871794	58.0674		4.38706	49.7609	0.685755	47.1696		2.48732	31.2513	0.333326	24.3645		2.75577	33.6709	0.293377	21.171
High-income Asia Pacific	4.55476	46.3309	0.630135	44.9709		5.4979	48.7647	0.416211	42.3867		High-income Asia Pacific	4.78735	45.1712	0.763085	52.275		4.56839	46.0005	0.452743	45.2988		4.28807	47.5753	0.474185	37.1975		6.51675	51.9094	0.299001	40.1291
High-income North America	3.18378	54.0275	0.590438	41.9464		3.47182	57.5278	0.414512	32.5221		High-income North America	2.5949	43.0741	0.599141	40.4895		2.74033	41.2057	0.452752	33.5565		3.76264	64.8374	0.582453	43.3661		4.08674	67.3933	0.388725	30.9812
North Africa and Middle East	3.31193	48.7654	0.397888	30.8752		3.79737	51.664	0.281596	24.2385		North Africa and Middle East	2.98812	44.2743	0.4203	31.2633		3.48572	47.484	0.286313	23.1618		3.66188	53.6412	0.37162	30.4808		4.10018	55.5665	0.2737	25.1204
Oceania	5.50233	82.3444	1.8214	123.035		5.18238	87.0791	1.70094	121.386		Oceania	6.15762	86.124	2.10908	139.133		5.53581	93.6642	1.88056	133.256		4.75587	78.3797	1.55836	106.701		4.22902	80.0004	1.43645	107.47
South Asia	4.43159	42.0437	0.830825	54.88		5.08293	43.5798	0.630407	46.6486		South Asia	5.0125	44.8616	1.03503	66.3739		5.45575	45.6047	0.754416	53.6054		3.81243	39.1242	0.616219	43.0319		4.65802	41.1561	0.435425	36.6439
Southeast Asia	5.26193	56.0799	1.16309	79.5588		5.637	56.2127	0.855305	59.7695		Southeast Asia	5.4481	54.3191	1.43383	94.5426		5.77047	54.6566	1.09108	76.9792		5.06817	57.8805	0.884854	64.1496		5.49619	57.5318	0.621531	44.774
Southern Latin America	5.80313	60.1362	0.9448	63.0661		5.84871	61.766	0.457888	23.8334		Southern Latin America	5.0196	53.7262	0.962319	62.3725		4.89383	54.8518	0.497762	22.7905		6.56393	66.4245	0.947066	63.6528		6.78522	68.714	0.541778	24.6976
Southern Sub-Saharan Africa	2.55015	34.5186	0.443156	30.8876		2.92623	34.8355	0.953992	47.3913		Southern Sub-Saharan Africa	2.97006	38.4538	0.558407	39.0909		3.25079	38.826	0.688993	52.4464		2.10592	30.6236	0.314378	22.7664		2.28403	31.0424	1.0073	46.8347
Tropical Latin America	5.22548	54.4218	1.32559	83.8037		6.65761	54.2598	1.24018	72.7209		Tropical Latin America	4.36669	47.0642	1.20207	75.3519		5.1321	46.3815	1.0173	55.0487		6.05041	61.5542	1.44119	91.9475		8.26651	61.6373	1.39946	99.7005
Western Europe	3.47202	40.7161	0.367021	26.5857		3.59875	41.0354	0.149796	15.2118		Western Europe	3.3329	39.799	0.386354	27.0676		3.35967	40.1868	0.156353	13.7029		3.60808	41.6392	0.348823	25.998		3.80725	41.8289	0.16335	13.0228
Western Sub-Saharan Africa	2.69525	43.6647	0.441897	31.6385		3.05214	43.5038	0.306491	21.7723		Western Sub-Saharan Africa	3.06867	48.6689	0.604422	41.1992		3.39104	47.3726	0.428102	27.1255		2.34678	39.1448	0.298162	23.098		2.65923	39.9852	0.218267	16.6025
Note: The BAPC model predictions for the number of SAH cases and age-standardized rates among AYAs from 2021 to 2040. The table includes predicted incidence, prevalence, deaths, and DALYs for both male and female populations across various global regions.
Abbreviations: BAPC: Bayesian Age-Period-Cohort; DALYs: Disability-Adjusted Life Years; SAH: Subarachnoid Hemorrhage; AYA: Adolescents and Young Adults; UI: Uncertainty Interval.
